# Supplementary material for: Next-generation-based targeted sequencing as an efficient tool for the study of the genetic background in Hirschsprung patients
Source: BMC Med Genet. 2015 Oct 5;16:89. doi: 10.1186/s12881-015-0235-5 (PMC4595130; doi:10.1186/s12881-015-0235-5)
Supplement: Additional file 1: — Detailed description of covered regions in our panel of genes. (XLS 53 kb) [file 12881_2015_235_MOESM1_ESM.xls]

## Sheet: Covered regions
Chr	Gene	Region		Exon/Intron	Isoform
X	L1CAM	153128116	153128349	exon 29	NM_024003.3
		153128777	153128878	exon 28
		153128916	153129018	exon 27
		153129336	153129472	exon 26
		153129775	153129932	exon 25
		153130038	153130159	exon 24
		153130274	153130449	exon 23
		153130541	153130665	exon 22
		153130752	153130955	exon 21
		153131157	153131274	exon 20
		153132102	153132326	exon 19
		153132492	153132594	exon 18
		153132809	153133008	exon 17
		153133253	153133365	exon 16
		153133451	153133577	exon 15
		153133755	153133913	exon 14
		153134014	153134182	exon 13
		153134294	153134407	exon 12
		153134973	153135118	exon 11
		153135256	153135389	exon 10
		153135509	153135695	exon 9
		153135841	153135954	exon 8
		153136243	153136415	exon 7
		153136510	153136634	exon 6
		153137605	153137809	exon 5
		153138045	153138152	exon 4
		153138638	153138740	exon 3
		153141202	153141303	exon 2
1	ECE1	21546446	21546624	exon 19	NM_001113348.1
		21548236	21548337	exon 18
		21551741	21551933	exon 17
		21553634	21553735	exon 16
		21554422	21554534	exon 15
		21560049	21560154	exon 14
		21562330	21562431	exon 13
		21563237	21563337	exon 12
		21564625	21564737	exon 11
		21571480	21571596	exon 10
		21573712	21573856	exon 9
		21582438	21582631	exon 8
		21583999	21584100	exon 7
		21585184	21585332	exon 6
		21586762	21586885	exon 5
		21599190	21599404	exon 4
		21605682	21605825	exon 3
		21616561	21616691	exon 2
1	ARTN	44401307	44401408	exon 3	NM_057090.2
		44401739	44401903	exon 4
		44401972	44402437	exon 5
1	PROK1	110993823	110993924	exon 1	NM_032414.2
		110996581	110996708	exon 2
		110998852	110998973	exon 3
2	PROKR1	68872952	68873438	exon 1	NM_138964.2
		68882010	68882708	exon 2
2	ZEB2	145147016	145147595	exon 10	NM_014795.3
		145153977	145154159	exon 9
		145155866	145157837	exon 8
		145158764	145158874	exon 7
		145161481	145161697	exon 6
		145162401	145162591	exon 5
		145182347	145182448	exon 4
		145187334	145187593	exon 3
		145274829	145274931	exon 2
4	PHOX2B	41747822	41748339	exon 3	NM_003924.3
		41749364	41749553	exon 2
		41750385	41750627	exon 1
5	GDNF	37815751	37816237	exon 3	NM_000514.3
		37834746	37834924	exon 2
		37835696	37835798	intron 1-2
5	GFRA3	137588650	137588751	exon 8	NM_001496.3
		137588968	137589070	exon 7
		137589453	137589589	exon 6
		137589744	137589849	exon 5
		137593326	137593640	exon 4
		137595240	137595342	exon 3
		137599948	137600237	exon 2
		137610016	137610118	exon 1
7	SEMA3C	80374208	80374623	exon 18	NM_006379.3
		80378212	80378344	exon 17
		80380567	80380668	exon 16
		80387645	80387804	exon 15
		80390901	80391002	exon 14
		80394463	80394565	exon 13
		80418620	80418844	exon 12
		80427406	80427552	exon 11
		80430056	80430157	exon 10
		80431979	80432095	exon 9
		80433420	80433564	exon 8
		80434953	80435074	exon 7
		80439920	80440022	exon 6
		80447613	80447734	exon 5
		80456720	80456822	exon 4
		80457899	80458061	exon 3
		80545993	80546097	exon 2
7	SEMA3A	83590685	83591142	exon 17	NM_006080.2
		83592519	83592663	exon 16
		83606428	83606530	exon 15
		83610635	83610794	exon 14
		83614721	83614822	exon 13
		83631265	83631366	exon 12
		83634653	83634874	exon 11
		83636667	83636813	exon 10
		83640321	83640422	exon 9
		83640497	83640613	exon 8
		83643523	83643667	exon 7
		83675638	83675759	exon 6
		83689776	83689877	exon 5
		83739784	83739905	exon 4
		83758418	83758520	exon 3
		83764108	83764267	exon 2
		83823789	83823902	exon 1
7	SEMA3D	84628754	84629181	exon 17	NM_152754.2
		84636116	84636257	exon 16
		84642078	84642180	exon 15
		84644373	84644532	exon 14
		84647537	84647638	exon 13
		84649541	84649643	exon 12
		84651705	84651929	exon 11
		84666203	84666349	exon 10
		84669972	84670073	exon 9
		84671485	84671601	exon 8
		84685031	84685175	exon 7
		84694738	84694868	exon 6
		84697502	84697603	exon 5
		84702276	84702397	exon 4
		84710812	84710914	exon 3
		84727119	84727281	exon 2
		84751055	84751207	exon 1
8	GFRA2	21550788	21550912	exon 9	NM_001495.4
		21551951	21552052	exon 8
		21560315	21560489	exon 7
		21562495	21562637	exon 6
		21563442	21563553	exon 5
		21608098	21608454	exon 4
		21632474	21632575	exon 3
		21640095	21640411	exon 2
		21645600	21645701	exon 1
8	NRG1	32406243	32406344	exon 1	NM_013956.3
		32453344	32453523	exon 2
		32463078	32463201	exon 3
		32472005	32472107	exon 4
		32474326	32474428	exon 5
		32585465	32585596	exon 6
		32600170	32600272	exon 7
		32607039	32607140	exon 8
		32611888	32611992	exon 9
		32613919	32614047	exon 10
		32616822	32616954	exon 11
		32617716	32617924	exon 12
		32621264	32621920	exon 13
10	RET	43572691	43572793	exon 1	NM_020975.4
		43595905	43596170	exon 2
		43597788	43598077	exon 3
		43600398	43600641	exon 4
		43601822	43602019	exon 5
		43604477	43604678	exon 6
		43606653	43606913	exon 7
		43607545	43607672	exon 8
		43608299	43608411	exon 9
		43609002	43609123	exon 10
		43609926	43610184	exon 11
		43612030	43612179	exon 12
		43613819	43613928	exon 13
		43614977	43615193	exon 14
		43615527	43615651	exon 15
		43617377	43617479	exon 16
		43619117	43619256	exon 17
		43620329	43620430	exon 18
		43622021	43622170	exon 19
		43623558	43623717	exon 20
10	KIAA1279	70748587	70749014	exon 1	NM_015634.3
		70760178	70760278	exon 2
		70764790	70764891	exon 3
		70765486	70765671	exon 4
		70768587	70768689	exon 5
		70770654	70770771	exon 6
		70775295	70776172	exon 7
10	GFRA1	117823907	117824055	exon 10	NM_001145453.1
		117825059	117825160	exon 9
		117849250	117849433	exon 8
		117853211	117853347	exon 7
		117856164	117856275	exon 6
		117884730	117885068	exon 5
		117971098	117971200	intron 4-5
		118029005	118029106	exon 4
		118030332	118030627	exon 3
		118031470	118031571	exon 2
12	NTF3	5541448	5541549	exon 1	NM_001102654.1
		5603358	5604154	exon 2
13	EDNRB	78472333	78472469	exon 8	NM_001201397.1
		78473992	78474102	exon 7
		78474654	78474789	exon 6
		78475191	78475342	exon 5
		78477289	78477495	exon 4
		78477628	78477742	exon 3
		78492224	78492759	exon 2
		78493530	78493750	exon 1
15	NTRK3	88420164	88420351	exon 19	NM_002530.3
		88423499	88423659	exon 18
		88428894	88428995	intron 17-18
		88472420	88472665	exon 17
		88476241	88476415	exon 16
		88483852	88483984	exon 15
		88576086	88576276	exon 14
		88669500	88669604	exon 13
		88670373	88670475	exon 12
		88671902	88672003	exon 11
		88678330	88678628	exon 10
		88679128	88679271	exon 9
		88679696	88679840	exon 8
		88680633	88680792	exon 7
		88690548	88690650	exon 6
		88726633	88726734	exon 5
		88727441	88727543	exon 4
		88799135	88799384	exon 3
19	NRTN	5824175	5824345	exon 1	NM_004558.3
		5827758	5828184	exon 2
19	PSPN	6375303	6375627	exon 2	NM_004158.2
		6375711	6375860	exon 1
20	GFRA4	3640544	3640646	exon 6	NM_022139.3
		3640799	3640900	exon 5
		3641171	3641307	exon 4
		3641400	3641511	exon 3
		3641589	3641936	exon 2
		3643972	3644073	exon 1
20	PROKR2	5282684	5283382	exon 2	NM_144773.2
		5294556	5295015	exon 1
20	EDN3	57875842	57875943	exon 1	NM_207034.1
		57876463	57876777	exon 2
		57896070	57896248	exon 3
		57897398	57897499	exon 4
		57899384	57899514	exon 5
22	SOX10	38369500	38370205	exon 4	NM_006941.3
		38373872	38374142	exon 3
		38379362	38379791	exon 2
